# Supplementary material for: Correction: Monoallelic Germline TSC1 Mutations Are Permissive for T Lymphocyte Development and Homeostasis in Tuberous Sclerosis Complex Individuals
Source: PLoS One. 2019 Jun 7;14(6):e0218354. doi: 10.1371/journal.pone.0218354 (PMC6555530; doi:10.1371/journal.pone.0218354)
Supplement: S2 File — Panel E depicts a FACS overlay representative of data also depicted in panel F as the average cell size ±SEM. (XLSX) [file pone.0218354.s002.xlsx]

## Sheet: Foglio1
	Healthy Donor				Patients		% fold change over HD mean				Healthy Donor				Patients		% fold change over HD mean
CD4	MFI	MFI mean		Patients	MFI		HD	Patients		CD8	MFI	MFI mean		Patients	MFI		HD	Patients
VB211/Exp1	78257	69078.5		Pt-1	79692		113.287	115.364		VB211	78744	70201.5		Pt-1	80972		112.169	115.342
				Pt-2	82517			119.454						Pt-2	82170			117.049
VB217/Exp2	59900			Pt-3	58080		86.7129	84.0783		VB217	61659			Pt-3	62501		87.8315	89.0309
				Pt-4	58264			84.3446						Pt-4	62029			88.3585
VB218/exp3	52093	52865.5					98.5387			VB218	53571	54930.8					97.5245
	51102						96.6642				54851						99.8547
	52889						100.044				55607						101.231
	53639						101.463				55411						100.874
	55279						104.565				56286						102.467
	52191						98.7241				53859						98.0488
							NB Figure 2F depicts cell size changes as percentage fold change over HD mean
